# Supplementary material for: The Bor1 elevator transport cycle is subject to autoinhibition and activation
Source: Nat Commun. 2024 Oct 22;15:9090. doi: 10.1038/s41467-024-53411-1 (PMC11494103; doi:10.1038/s41467-024-53411-1)
Supplement: Supplementary file 9 — Source Data [file 41467_2024_53411_MOESM9_ESM.xlsx]

## Sheet: Supplementary Fig.1a
Chromatograph
ml	mAU
-0.636256	-0.064597
-0.635498	-0.631517
-0.63474	-0.593295
-0.633981	-0.063971
-0.633223	-0.112179
-0.632465	-0.142394
-0.631707	-0.145144
-0.630949	-0.147301
-0.63019	-0.14929
-0.629432	-0.151649
-0.628674	-0.15424
-0.627916	-0.156239
-0.627157	-0.159754
-0.626399	-0.162289
-0.625641	-0.164473
-0.624883	-0.164652
-0.624124	-0.164987
-0.623366	-0.165314
-0.622608	-0.165314
-0.62185	-0.165554
-0.621091	-0.166045
-0.620333	-0.16663
-0.619575	-0.165332
-0.618817	-0.165941
-0.618058	-0.166636
-0.6173	-0.166224
-0.616542	-0.165616
-0.615784	-0.164707
-0.615025	-0.163593
-0.614267	-0.16269
-0.613509	-0.162033
-0.612751	-0.161379
-0.611992	-0.161227
-0.611234	-0.162224
-0.610476	-0.163062
-0.609718	-0.163984
-0.608959	-0.164317
-0.608201	-0.164437
-0.607443	-0.164571
-0.606685	-0.16427
-0.605927	-0.163602
-0.605168	-0.163304
-0.60441	-0.162962
-0.603652	-0.165174
-0.602894	-0.164955
-0.602135	-0.164062
-0.601377	-0.163911
-0.600619	-0.164608
-0.599861	-0.165757
-0.599102	-0.167305
-0.598344	-0.168816
-0.597586	-0.169857
-0.596828	-0.171275
-0.596069	-0.172495
-0.595311	-0.170364
-0.594553	-0.163151
-0.593795	-0.149679
-0.593036	-0.129677
-0.592278	-0.109498
-0.59152	-0.090696
-0.590762	-0.070727
-0.590003	-0.052083
-0.589245	-0.037277
-0.588487	-0.02114
-0.587729	-0.008556
-0.58697	0.000819
-0.586212	0.007304
-0.585454	0.014252
-0.584696	0.020809
-0.583937	0.025944
-0.583179	0.031684
-0.582421	0.037456
-0.581663	0.041574
-0.580904	0.044604
-0.580146	0.047966
-0.579388	0.051207
-0.57863	0.053906
-0.577872	0.056629
-0.577113	0.06024
-0.576355	0.063515
-0.575597	0.064915
-0.574839	0.061559
-0.57408	0.050795
-0.573322	0.031465
-0.572564	0.009349
-0.571806	-0.010361
-0.571047	-0.031301
-0.570289	-0.048225
-0.569531	-0.064083
-0.568773	-0.07898
-0.568014	-0.088555
-0.567256	-0.095201
-0.566498	-0.101805
-0.56574	-0.108231
-0.564981	-0.112682
-0.564223	-0.116077
-0.563465	-0.120403
-0.562707	-0.121367
-0.561948	-0.123354
-0.56119	-0.125205
-0.560432	-0.126489
-0.559674	-0.127512
-0.558915	-0.1286
-0.558157	-0.130118
-0.557399	-0.130378
-0.556641	-0.131846
-0.555883	-0.131113
-0.555124	-0.131159
-0.554366	-0.132294
-0.553608	-0.1336
-0.55285	-0.135296
-0.552091	-0.136503
-0.551333	-0.138542
-0.550575	-0.139389
-0.549817	-0.139793
-0.549058	-0.141109
-0.5483	-0.14154
-0.547542	-0.141248
-0.546784	-0.142024
-0.546025	-0.141116
-0.545267	-0.137004
-0.544509	-0.124241
-0.543751	-0.096314
-0.542992	-0.051782
-0.542234	0.003511
-0.541476	0.066158
-0.540718	0.130256
-0.539959	0.195908
-0.539201	0.261886
-0.538443	0.329454
-0.537685	0.401064
-0.536926	0.47544
-0.536168	0.551785
-0.53541	0.630079
-0.534652	0.711705
-0.533893	0.796959
-0.533135	0.885714
-0.532377	0.978777
-0.531619	1.07798
-0.53086	1.18275
-0.530102	1.29353
-0.529344	1.40916
-0.528586	1.52795
-0.527828	1.64909
-0.527069	1.77153
-0.526311	1.89089
-0.525553	1.999
-0.524795	2.09617
-0.524036	2.18328
-0.523278	2.26441
-0.52252	2.34596
-0.521762	2.42799
-0.521003	2.51166
-0.520245	2.59681
-0.519487	2.67807
-0.518729	2.75453
-0.51797	2.8325
-0.517212	2.91499
-0.516454	2.99503
-0.515696	3.07357
-0.514937	3.15248
-0.514179	3.22751
-0.513421	3.29864
-0.512663	3.36448
-0.511904	3.43164
-0.511146	3.49505
-0.510388	3.55981
-0.50963	3.62687
-0.508871	3.69471
-0.508113	3.76033
-0.507355	3.82194
-0.506597	3.87665
-0.505839	3.93157
-0.50508	3.99007
-0.504322	4.05073
-0.503564	4.11159
-0.502806	4.17243
-0.502047	4.23232
-0.501289	4.2949
-0.500531	4.36247
-0.499773	4.43548
-0.499014	4.50654
-0.498256	4.57598
-0.497498	4.64485
-0.49674	4.71298
-0.495981	4.78364
-0.495223	4.85403
-0.494465	4.92519
-0.493707	4.99809
-0.492948	5.0668
-0.49219	5.13458
-0.491432	5.1975
-0.490674	5.25687
-0.489915	5.31581
-0.489157	5.3727
-0.488399	5.42976
-0.487641	5.48556
-0.486882	5.53877
-0.486124	5.59298
-0.485366	5.65074
-0.484608	5.70888
-0.483849	5.76313
-0.483091	5.81521
-0.482333	5.85802
-0.481575	5.89412
-0.480816	5.9255
-0.480058	5.95486
-0.4793	5.97784
-0.478542	6.00002
-0.477784	6.02026
-0.477025	6.03146
-0.476267	6.04246
-0.475509	6.0504
-0.474751	6.05427
-0.473992	6.05887
-0.473234	6.05794
-0.472476	6.05774
-0.471718	6.05323
-0.470959	6.04642
-0.470201	6.03804
-0.469443	6.02352
-0.468685	6.01283
-0.467926	5.9984
-0.467168	5.97793
-0.46641	5.95138
-0.465652	5.9244
-0.464893	5.89789
-0.464135	5.87045
-0.463377	5.84391
-0.462619	5.81628
-0.46186	5.79011
-0.461102	5.76581
-0.460344	5.74167
-0.459586	5.7155
-0.458827	5.6864
-0.458069	5.65611
-0.457311	5.62778
-0.456553	5.59994
-0.455794	5.57155
-0.455036	5.54632
-0.454278	5.52304
-0.45352	5.50107
-0.452762	5.47723
-0.452003	5.44794
-0.451245	5.41944
-0.450487	5.39491
-0.449729	5.36654
-0.44897	5.33945
-0.448212	5.31281
-0.447454	5.28367
-0.446696	5.25266
-0.445937	5.22312
-0.445179	5.19546
-0.444421	5.1708
-0.443663	5.14636
-0.442904	5.12111
-0.442146	5.09075
-0.441388	5.06318
-0.44063	5.03763
-0.439871	5.01486
-0.439113	4.99137
-0.438355	4.9657
-0.437597	4.94098
-0.436838	4.91807
-0.43608	4.89076
-0.435322	4.86177
-0.434564	4.83638
-0.433805	4.81367
-0.433047	4.79214
-0.432289	4.76796
-0.431531	4.74271
-0.430772	4.71955
-0.430014	4.69202
-0.429256	4.66542
-0.428498	4.63842
-0.42774	4.61578
-0.426981	4.59343
-0.426223	4.57233
-0.425465	4.54725
-0.424707	4.52179
-0.423948	4.49239
-0.42319	4.46902
-0.422432	4.44495
-0.421674	4.42109
-0.420915	4.39918
-0.420157	4.37977
-0.419399	4.35792
-0.418641	4.33456
-0.417882	4.31205
-0.417124	4.29202
-0.416366	4.26885
-0.415608	4.24139
-0.414849	4.21834
-0.414091	4.19573
-0.413333	4.17288
-0.412575	4.15515
-0.411816	4.13792
-0.411058	4.1213
-0.4103	4.10477
-0.409542	4.08721
-0.408783	4.0669
-0.408025	4.04556
-0.407267	4.02333
-0.406509	4.00339
-0.40575	3.98685
-0.404992	3.97209
-0.404234	3.95486
-0.403476	3.9357
-0.402718	3.91675
-0.401959	3.89615
-0.401201	3.87737
-0.400443	3.86114
-0.399685	3.8449
-0.398926	3.82735
-0.398168	3.80876
-0.39741	3.79307
-0.396652	3.77999
-0.395893	3.76333
-0.395135	3.74833
-0.394377	3.73572
-0.393619	3.71833
-0.39286	3.69958
-0.392102	3.68438
-0.391344	3.66746
-0.390586	3.65024
-0.389827	3.63273
-0.389069	3.61639
-0.388311	3.60217
-0.387553	3.58759
-0.386794	3.56971
-0.386036	3.55317
-0.385278	3.53669
-0.38452	3.52197
-0.383761	3.50705
-0.383003	3.49304
-0.382245	3.47769
-0.381487	3.46175
-0.380728	3.44622
-0.37997	3.43078
-0.379212	3.41614
-0.378454	3.40111
-0.377696	3.38612
-0.376937	3.37298
-0.376179	3.35881
-0.375421	3.34437
-0.374663	3.33182
-0.373904	3.31798
-0.373146	3.30326
-0.372388	3.29003
-0.37163	3.27644
-0.370871	3.26256
-0.370113	3.24851
-0.369355	3.23479
-0.368597	3.22261
-0.367838	3.20933
-0.36708	3.19499
-0.366322	3.18074
-0.365564	3.1659
-0.364805	3.15107
-0.364047	3.13632
-0.363289	3.12244
-0.362531	3.11066
-0.361772	3.09864
-0.361014	3.0886
-0.360256	3.07552
-0.359498	3.06218
-0.358739	3.04947
-0.357981	3.03563
-0.357223	3.02259
-0.356465	3.00492
-0.355706	2.98889
-0.354948	2.97174
-0.35419	2.95597
-0.353432	2.93946
-0.352674	2.92594
-0.351915	2.9112
-0.351157	2.89874
-0.350399	2.88547
-0.349641	2.86944
-0.348882	2.85527
-0.348124	2.84478
-0.347366	2.83184
-0.346608	2.82008
-0.345849	2.80828
-0.345091	2.79753
-0.344333	2.78337
-0.343575	2.76533
-0.342816	2.74994
-0.342058	2.73556
-0.3413	2.72092
-0.340542	2.70438
-0.339783	2.69008
-0.339025	2.67649
-0.338267	2.66048
-0.337509	2.64629
-0.33675	2.62939
-0.335992	2.61362
-0.335234	2.60058
-0.334476	2.58634
-0.333717	2.57145
-0.332959	2.55961
-0.332201	2.5438
-0.331443	2.52925
-0.330684	2.51687
-0.329926	2.50348
-0.329168	2.4889
-0.32841	2.47431
-0.327652	2.46113
-0.326893	2.44897
-0.326135	2.4345
-0.325377	2.42129
-0.324619	2.41003
-0.32386	2.39438
-0.323102	2.37808
-0.322344	2.36461
-0.321586	2.3525
-0.320827	2.33723
-0.320069	2.32072
-0.319311	2.30607
-0.318553	2.29505
-0.317794	2.28598
-0.317036	2.27353
-0.316278	2.26215
-0.31552	2.25365
-0.314761	2.24252
-0.314003	2.22947
-0.313245	2.21517
-0.312487	2.20308
-0.311728	2.19102
-0.31097	2.17619
-0.310212	2.16383
-0.309454	2.15338
-0.308695	2.14089
-0.307937	2.12953
-0.307179	2.11937
-0.306421	2.10776
-0.305662	2.09698
-0.304904	2.0844
-0.304146	2.0728
-0.303388	2.06147
-0.30263	2.04889
-0.301871	2.0389
-0.301113	2.03259
-0.300355	2.02368
-0.299597	2.01184
-0.298838	2.00255
-0.29808	1.99726
-0.297322	1.98453
-0.296564	1.97206
-0.295805	1.96069
-0.295047	1.94877
-0.294289	1.93954
-0.293531	1.93137
-0.292772	1.92406
-0.292014	1.91705
-0.291256	1.90996
-0.290498	1.90092
-0.289739	1.89188
-0.288981	1.88148
-0.288223	1.87334
-0.287465	1.86525
-0.286706	1.8584
-0.285948	1.85058
-0.28519	1.84152
-0.284432	1.83157
-0.283673	1.8226
-0.282915	1.81315
-0.282157	1.80223
-0.281399	1.79263
-0.28064	1.78461
-0.279882	1.77449
-0.279124	1.76364
-0.278366	1.75401
-0.277608	1.74586
-0.276849	1.73848
-0.276091	1.73377
-0.275333	1.72594
-0.274575	1.71553
-0.273816	1.70348
-0.273058	1.6918
-0.2723	1.68067
-0.271542	1.67016
-0.270783	1.66017
-0.270025	1.6522
-0.269267	1.63904
-0.268509	1.62885
-0.26775	1.61659
-0.266992	1.60731
-0.266234	1.59714
-0.265476	1.58537
-0.264717	1.57486
-0.263959	1.56605
-0.263201	1.55691
-0.262443	1.54757
-0.261684	1.53635
-0.260926	1.52586
-0.260168	1.51478
-0.25941	1.50658
-0.258651	1.49696
-0.257893	1.48532
-0.257135	1.47333
-0.256377	1.46349
-0.255618	1.45481
-0.25486	1.45044
-0.254102	1.44454
-0.253344	1.43572
-0.252585	1.42716
-0.251827	1.41654
-0.251069	1.40639
-0.250311	1.39988
-0.249553	1.39153
-0.248794	1.3856
-0.248036	1.37818
-0.247278	1.37309
-0.24652	1.36791
-0.245761	1.36259
-0.245003	1.35587
-0.244245	1.3485
-0.243487	1.34114
-0.242728	1.33482
-0.24197	1.32756
-0.241212	1.31802
-0.240454	1.31022
-0.239695	1.30473
-0.238937	1.29964
-0.238179	1.29472
-0.237421	1.28899
-0.236662	1.28259
-0.235904	1.27314
-0.235146	1.26703
-0.234388	1.26189
-0.233629	1.25705
-0.232871	1.25326
-0.232113	1.24826
-0.231355	1.2428
-0.230596	1.23563
-0.229838	1.22859
-0.22908	1.2231
-0.228322	1.21746
-0.227563	1.21178
-0.226805	1.20522
-0.226047	1.19822
-0.225289	1.19205
-0.224531	1.18582
-0.223772	1.17947
-0.223014	1.17405
-0.222256	1.17006
-0.221498	1.16511
-0.220739	1.15912
-0.219981	1.15244
-0.219223	1.14615
-0.218465	1.13898
-0.217706	1.13278
-0.216948	1.12691
-0.21619	1.11965
-0.215432	1.11304
-0.214673	1.10828
-0.213915	1.10248
-0.213157	1.0956
-0.212399	1.09001
-0.21164	1.08514
-0.210882	1.08066
-0.210124	1.07445
-0.209366	1.06878
-0.208607	1.06272
-0.207849	1.0586
-0.207091	1.05466
-0.206333	1.0507
-0.205574	1.04519
-0.204816	1.03974
-0.204058	1.03373
-0.2033	1.0283
-0.202541	1.0222
-0.201783	1.01664
-0.201025	1.01124
-0.200267	1.00757
-0.199508	1.0028
-0.19875	0.999325
-0.197992	0.99432
-0.197234	0.99102
-0.196476	0.987485
-0.195717	0.981046
-0.194959	0.974921
-0.194201	0.970118
-0.193443	0.9655
-0.192684	0.960546
-0.191926	0.953794
-0.191168	0.948116
-0.19041	0.943673
-0.189651	0.939692
-0.188893	0.93481
-0.188135	0.928742
-0.187377	0.922677
-0.186618	0.918339
-0.18586	0.915307
-0.185102	0.915799
-0.184344	0.909796
-0.183585	0.905267
-0.182827	0.900908
-0.182069	0.899247
-0.181311	0.894612
-0.180552	0.890625
-0.179794	0.883599
-0.179036	0.878984
-0.178278	0.87286
-0.177519	0.867029
-0.176761	0.862103
-0.176003	0.859209
-0.175245	0.853058
-0.174486	0.846684
-0.173728	0.842456
-0.17297	0.839406
-0.172212	0.836774
-0.171454	0.832816
-0.170695	0.826966
-0.169937	0.822881
-0.169179	0.818903
-0.168421	0.814408
-0.167662	0.810123
-0.166904	0.80467
-0.166146	0.797498
-0.165388	0.794045
-0.164629	0.789965
-0.163871	0.785368
-0.163113	0.780569
-0.162355	0.775252
-0.161596	0.771024
-0.160838	0.768659
-0.16008	0.765025
-0.159322	0.760978
-0.158563	0.756843
-0.157805	0.753335
-0.157047	0.748848
-0.156289	0.744415
-0.15553	0.740293
-0.154772	0.736627
-0.154014	0.732929
-0.153256	0.727861
-0.152497	0.724042
-0.151739	0.721085
-0.150981	0.717479
-0.150223	0.71388
-0.149464	0.712507
-0.148706	0.710911
-0.147948	0.708115
-0.14719	0.705223
-0.146432	0.702205
-0.145673	0.698523
-0.144915	0.695765
-0.144157	0.692334
-0.143399	0.689667
-0.14264	0.687163
-0.141882	0.683531
-0.141124	0.680073
-0.140366	0.677924
-0.139607	0.675087
-0.138849	0.672427
-0.138091	0.672012
-0.137333	0.671173
-0.136574	0.66851
-0.135816	0.664466
-0.135058	0.66213
-0.1343	0.660176
-0.133541	0.65713
-0.132783	0.652915
-0.132025	0.649207
-0.131267	0.646327
-0.130508	0.642417
-0.12975	0.638701
-0.128992	0.637315
-0.128234	0.635054
-0.127475	0.632899
-0.126717	0.629285
-0.125959	0.625276
-0.125201	0.622521
-0.124443	0.620718
-0.123684	0.617245
-0.122926	0.613513
-0.122168	0.609626
-0.12141	0.607081
-0.120651	0.604219
-0.119893	0.600077
-0.119135	0.596441
-0.118377	0.594483
-0.117618	0.592132
-0.11686	0.589324
-0.116102	0.586863
-0.115344	0.583563
-0.114585	0.580005
-0.113827	0.578745
-0.113069	0.577485
-0.112311	0.576002
-0.111552	0.57379
-0.110794	0.570293
-0.110036	0.565831
-0.109278	0.563457
-0.108519	0.562122
-0.107761	0.561596
-0.107003	0.559779
-0.106245	0.558768
-0.105486	0.554623
-0.104728	0.551745
-0.10397	0.549927
-0.103212	0.546928
-0.102453	0.543676
-0.101695	0.541695
-0.100937	0.540492
-0.100179	0.537619
-0.09942	0.534286
-0.098662	0.532148
-0.097904	0.529881
-0.097146	0.526801
-0.096388	0.525017
-0.095629	0.523595
-0.094871	0.522031
-0.094113	0.520069
-0.093355	0.517277
-0.092596	0.516671
-0.091838	0.514923
-0.09108	0.512966
-0.090322	0.510759
-0.089563	0.507701
-0.088805	0.503727
-0.088047	0.50128
-0.087289	0.498968
-0.08653	0.497415
-0.085772	0.496316
-0.085014	0.494827
-0.084256	0.493027
-0.083497	0.491879
-0.082739	0.489527
-0.081981	0.486633
-0.081223	0.484844
-0.080464	0.482747
-0.079706	0.480084
-0.078948	0.47814
-0.07819	0.476838
-0.077431	0.474858
-0.076673	0.473718
-0.075915	0.471785
-0.075157	0.468416
-0.074398	0.466232
-0.07364	0.463505
-0.072882	0.461572
-0.072124	0.459457
-0.071366	0.456394
-0.070607	0.453808
-0.069849	0.450555
-0.069091	0.447739
-0.068333	0.445074
-0.067574	0.442863
-0.066816	0.439816
-0.066058	0.437024
-0.0653	0.43475
-0.064541	0.430767
-0.063783	0.426796
-0.063025	0.424009
-0.062267	0.42125
-0.061508	0.418465
-0.06075	0.414817
-0.059992	0.413835
-0.059234	0.412325
-0.058475	0.409799
-0.057717	0.406303
-0.056959	0.402417
-0.056201	0.399887
-0.055442	0.397579
-0.054684	0.395109
-0.053926	0.392058
-0.053168	0.389632
-0.052409	0.386287
-0.051651	0.383635
-0.050893	0.382647
-0.050135	0.380733
-0.049376	0.377927
-0.048618	0.375112
-0.04786	0.372998
-0.047102	0.371761
-0.046344	0.370478
-0.045585	0.369065
-0.044827	0.367901
-0.044069	0.366069
-0.043311	0.363567
-0.042552	0.363464
-0.041794	0.362406
-0.041036	0.359278
-0.040278	0.357703
-0.039519	0.355379
-0.038761	0.353402
-0.038003	0.351877
-0.037245	0.350904
-0.036486	0.348163
-0.035728	0.346523
-0.03497	0.344403
-0.034212	0.343068
-0.033453	0.343064
-0.032695	0.342614
-0.031937	0.339659
-0.031179	0.339071
-0.03042	0.338282
-0.029662	0.337758
-0.028904	0.335827
-0.028146	0.333207
-0.027387	0.332676
-0.026629	0.332838
-0.025871	0.332334
-0.025113	0.331688
-0.024354	0.328814
-0.023596	0.32717
-0.022838	0.325921
-0.02208	0.324649
-0.021321	0.321169
-0.020563	0.319135
-0.019805	0.31729
-0.019047	0.316755
-0.018289	0.311899
-0.01753	0.308456
-0.016772	0.30583
-0.016014	0.304262
-0.015256	0.302152
-0.014497	0.30076
-0.013739	0.29953
-0.012981	0.299022
-0.012223	0.296236
-0.011464	0.295088
-0.010706	0.293661
-0.009948	0.292686
-0.00919	0.293019
-0.008431	0.290787
-0.007673	0.287256
-0.006915	0.284578
-0.006157	0.283737
-0.005398	0.282906
-0.00464	0.280847
-0.003882	0.278956
-0.003124	0.278327
-0.002365	0.278113
-0.001607	0.278135
-0.000849	0.27734
-9.1e-05	0.275204
0.000668	0.271045
0.001426	0.270442
0.002184	0.272048
0.002942	0.272995
0.0037	0.273698
0.004459	0.274182
0.005217	0.274635
0.005975	0.275006
0.006733	0.275687
0.007492	0.275726
0.00825	0.276014
0.009008	0.27712
0.009766	0.278466
0.010525	0.280335
0.011283	0.2823
0.012041	0.283499
0.012799	0.284674
0.013558	0.286163
0.014316	0.287304
0.015074	0.287603
0.015832	0.287258
0.016591	0.286429
0.017349	0.284762
0.018107	0.285783
0.018865	0.287319
0.019624	0.287688
0.020382	0.28748
0.02114	0.287784
0.021898	0.287885
0.022657	0.287223
0.023415	0.286823
0.024173	0.287514
0.024931	0.287931
0.02569	0.287291
0.026448	0.286756
0.027206	0.286821
0.027964	0.286411
0.028723	0.286236
0.029481	0.285523
0.030239	0.283658
0.030997	0.282969
0.031756	0.283469
0.032514	0.282524
0.033272	0.282533
0.03403	0.283455
0.034788	0.283082
0.035547	0.282442
0.036305	0.282654
0.037063	0.283358
0.037821	0.28423
0.03858	0.284921
0.039338	0.284748
0.040096	0.284475
0.040854	0.284776
0.041613	0.285638
0.042371	0.285904
0.043129	0.285992
0.043887	0.286233
0.044646	0.28649
0.045404	0.28706
0.046162	0.288696
0.04692	0.290409
0.047679	0.290655
0.048437	0.291213
0.049195	0.292137
0.049953	0.292377
0.050712	0.294887
0.05147	0.295337
0.052228	0.293971
0.052986	0.293239
0.053744	0.292298
0.054503	0.291138
0.055261	0.290653
0.056019	0.29091
0.056777	0.291499
0.057536	0.291493
0.058294	0.290878
0.059052	0.290532
0.05981	0.28947
0.060569	0.289235
0.061327	0.288726
0.062085	0.288641
0.062843	0.288694
0.063602	0.288828
0.06436	0.289191
0.065118	0.288959
0.065876	0.289017
0.066635	0.288697
0.067393	0.286698
0.068151	0.28544
0.068909	0.285154
0.069668	0.284777
0.070426	0.283746
0.071184	0.282016
0.071942	0.28063
0.072701	0.279729
0.073459	0.278019
0.074217	0.276612
0.074975	0.277302
0.075734	0.277123
0.076492	0.277327
0.07725	0.275312
0.078008	0.273625
0.078767	0.272035
0.079525	0.270152
0.080283	0.268015
0.081041	0.265722
0.0818	0.263498
0.082558	0.262163
0.083316	0.259695
0.084074	0.257034
0.084832	0.254713
0.085591	0.253164
0.086349	0.250275
0.087107	0.247245
0.087865	0.24409
0.088624	0.241334
0.089382	0.239446
0.09014	0.236549
0.090898	0.235256
0.091657	0.234874
0.092415	0.233808
0.093173	0.232401
0.093931	0.231055
0.09469	0.230162
0.095448	0.229796
0.096206	0.228506
0.096964	0.226141
0.097723	0.224214
0.098481	0.222788
0.099239	0.220198
0.099997	0.218131
0.100756	0.21686
0.101514	0.215694
0.102272	0.214158
0.10303	0.213344
0.103788	0.211659
0.104547	0.210906
0.105305	0.210801
0.106063	0.209918
0.106821	0.209693
0.10758	0.210178
0.108338	0.209575
0.109096	0.21057
0.109854	0.209558
0.110613	0.208202
0.111371	0.207258
0.112129	0.205915
0.112887	0.203293
0.113646	0.200554
0.114404	0.199448
0.115162	0.199485
0.11592	0.198154
0.116679	0.195769
0.117437	0.195455
0.118195	0.194044
0.118953	0.193007
0.119712	0.1923
0.12047	0.192494
0.121228	0.192281
0.121986	0.193168
0.122745	0.19227
0.123503	0.19229
0.124261	0.1913
0.125019	0.188015
0.125778	0.187365
0.126536	0.186948
0.127294	0.184228
0.128052	0.184008
0.128811	0.184091
0.129569	0.184461
0.130327	0.184759
0.131085	0.183629
0.131844	0.184028
0.132602	0.184342
0.13336	0.183081
0.134118	0.181582
0.134876	0.180338
0.135635	0.178963
0.136393	0.176999
0.137151	0.175804
0.137909	0.174742
0.138668	0.174628
0.139426	0.172998
0.140184	0.173034
0.140942	0.173122
0.141701	0.173051
0.142459	0.170466
0.143217	0.17261
0.143975	0.18033
0.144734	0.193098
0.145492	0.212066
0.14625	0.237312
0.147008	0.263451
0.147767	0.289328
0.148525	0.318132
0.149283	0.347868
0.150041	0.380752
0.1508	0.414627
0.151558	0.450476
0.152316	0.491386
0.153074	0.534533
0.153833	0.580763
0.154591	0.627101
0.155349	0.677104
0.156107	0.732323
0.156865	0.792417
0.157624	0.856358
0.158382	0.928331
0.15914	1.00351
0.159898	1.08575
0.160657	1.17522
0.161415	1.26962
0.162173	1.36378
0.162931	1.45466
0.16369	1.54218
0.164448	1.62571
0.165206	1.71088
0.165964	1.79645
0.166723	1.88385
0.167481	1.97088
0.168239	2.06051
0.168997	2.15137
0.169756	2.24333
0.170514	2.3358
0.171272	2.42773
0.17203	2.52155
0.172789	2.6158
0.173547	2.71113
0.174305	2.80425
0.175063	2.8949
0.175822	2.98583
0.17658	3.07272
0.177338	3.15712
0.178096	3.2383
0.178855	3.31616
0.179613	3.38953
0.180371	3.45938
0.181129	3.53028
0.181888	3.59932
0.182646	3.66896
0.183404	3.73878
0.184162	3.80775
0.18492	3.87706
0.185679	3.9486
0.186437	4.01966
0.187195	4.08151
0.187953	4.14021
0.188712	4.20228
0.18947	4.26894
0.190228	4.33706
0.190986	4.40558
0.191745	4.4752
0.192503	4.54727
0.193261	4.62163
0.194019	4.69316
0.194778	4.76202
0.195536	4.82852
0.196294	4.894
0.197052	4.95826
0.197811	5.02065
0.198569	5.08533
0.199327	5.14767
0.200085	5.20879
0.200844	5.26956
0.201602	5.32147
0.20236	5.37183
0.203118	5.42145
0.203877	5.46623
0.204635	5.50718
0.205393	5.54918
0.206151	5.59147
0.20691	5.62876
0.207668	5.66159
0.208426	5.69355
0.209184	5.72081
0.209942	5.74142
0.210701	5.7599
0.211459	5.77368
0.212217	5.78142
0.212975	5.78802
0.213734	5.79476
0.214492	5.80133
0.21525	5.80709
0.216008	5.80818
0.216767	5.80162
0.217525	5.79279
0.218283	5.78199
0.219041	5.76901
0.2198	5.75637
0.220558	5.74363
0.221316	5.72592
0.222074	5.70418
0.222833	5.68211
0.223591	5.66021
0.224349	5.63641
0.225107	5.61195
0.225866	5.58538
0.226624	5.55664
0.227382	5.52829
0.22814	5.50211
0.228899	5.47488
0.229657	5.44626
0.230415	5.41949
0.231173	5.39392
0.231932	5.36951
0.23269	5.34576
0.233448	5.31502
0.234206	5.28366
0.234964	5.25504
0.235723	5.22785
0.236481	5.20124
0.237239	5.1756
0.237997	5.14917
0.238756	5.11927
0.239514	5.09252
0.240272	5.06782
0.24103	5.04807
0.241789	5.02651
0.242547	5.00253
0.243305	4.97798
0.244063	4.955
0.244822	4.93638
0.24558	4.9164
0.246338	4.89128
0.247096	4.86744
0.247855	4.844
0.248613	4.8208
0.249371	4.79992
0.250129	4.77551
0.250888	4.75163
0.251646	4.72755
0.252404	4.70205
0.253162	4.67656
0.253921	4.65679
0.254679	4.63582
0.255437	4.6113
0.256195	4.58545
0.256954	4.56174
0.257712	4.53534
0.25847	4.50936
0.259228	4.48521
0.259986	4.46103
0.260745	4.43663
0.261503	4.40976
0.262261	4.38761
0.263019	4.36201
0.263778	4.33101
0.264536	4.30533
0.265294	4.28498
0.266052	4.25745
0.266811	4.23264
0.267569	4.20751
0.268327	4.18095
0.269085	4.15857
0.269844	4.1346
0.270602	4.11161
0.27136	4.09417
0.272118	4.07545
0.272877	4.05232
0.273635	4.03063
0.274393	4.00937
0.275151	3.98745
0.27591	3.96589
0.276668	3.94817
0.277426	3.92849
0.278184	3.90962
0.278943	3.89361
0.279701	3.87584
0.280459	3.85673
0.281217	3.83767
0.281976	3.82036
0.282734	3.80318
0.283492	3.78544
0.28425	3.76928
0.285008	3.75385
0.285767	3.73703
0.286525	3.72124
0.287283	3.70926
0.288041	3.69565
0.2888	3.67855
0.289558	3.66282
0.290316	3.64697
0.291074	3.63424
0.291833	3.6211
0.292591	3.60953
0.293349	3.59513
0.294107	3.58381
0.294866	3.5693
0.295624	3.55378
0.296382	3.53882
0.29714	3.52002
0.297899	3.50199
0.298657	3.48737
0.299415	3.47208
0.300173	3.45366
0.300932	3.43802
0.30169	3.41894
0.302448	3.40232
0.303206	3.38857
0.303965	3.37172
0.304723	3.35788
0.305481	3.34009
0.306239	3.32025
0.306998	3.30519
0.307756	3.29338
0.308514	3.27811
0.309272	3.26112
0.310031	3.24447
0.310789	3.2298
0.311547	3.21626
0.312305	3.20181
0.313063	3.18841
0.313822	3.17709
0.31458	3.16518
0.315338	3.15143
0.316096	3.13642
0.316855	3.12152
0.317613	3.10753
0.318371	3.09526
0.319129	3.0841
0.319888	3.07458
0.320646	3.06311
0.321404	3.04879
0.322162	3.03527
0.322921	3.02282
0.323679	3.00931
0.324437	2.99775
0.325195	2.98348
0.325954	2.96806
0.326712	2.95423
0.32747	2.94307
0.328228	2.93008
0.328987	2.91508
0.329745	2.89868
0.330503	2.88422
0.331261	2.86707
0.33202	2.85138
0.332778	2.83662
0.333536	2.82401
0.334294	2.81433
0.335052	2.80239
0.335811	2.78675
0.336569	2.77203
0.337327	2.75729
0.338085	2.74172
0.338844	2.72588
0.339602	2.71401
0.34036	2.69911
0.341118	2.68728
0.341877	2.67403
0.342635	2.66134
0.343393	2.64634
0.344151	2.63199
0.34491	2.61562
0.345668	2.59938
0.346426	2.58337
0.347184	2.56971
0.347943	2.55744
0.348701	2.54524
0.349459	2.53122
0.350217	2.51972
0.350976	2.50957
0.351734	2.49718
0.352492	2.47987
0.35325	2.46288
0.354009	2.44831
0.354767	2.43469
0.355525	2.41972
0.356283	2.40534
0.357042	2.39235
0.3578	2.3816
0.358558	2.36918
0.359316	2.35502
0.360075	2.33837
0.360833	2.32173
0.361591	2.30621
0.362349	2.29215
0.363108	2.27989
0.363866	2.26726
0.364624	2.25481
0.365382	2.2438
0.36614	2.23184
0.366899	2.22032
0.367657	2.21131
0.368415	2.20146
0.369173	2.18887
0.369932	2.17403
0.37069	2.16406
0.371448	2.15464
0.372206	2.1434
0.372965	2.13265
0.373723	2.12295
0.374481	2.11018
0.375239	2.09863
0.375998	2.08546
0.376756	2.07048
0.377514	2.0579
0.378272	2.0471
0.379031	2.03927
0.379789	2.03054
0.380547	2.02121
0.381305	2.01044
0.382064	1.9985
0.382822	1.9874
0.38358	1.97646
0.384338	1.96631
0.385097	1.95663
0.385855	1.94564
0.386613	1.93506
0.387371	1.92477
0.388129	1.91504
0.388888	1.9056
0.389646	1.89355
0.390404	1.8827
0.391162	1.87378
0.391921	1.86388
0.392679	1.85519
0.393437	1.84495
0.394195	1.83042
0.394954	1.81751
0.395712	1.80773
0.39647	1.79785
0.397228	1.78614
0.397987	1.77413
0.398745	1.76552
0.399503	1.75508
0.400261	1.74645
0.40102	1.73965
0.401778	1.72949
0.402536	1.71817
0.403294	1.70701
0.404053	1.69451
0.404811	1.68411
0.405569	1.6724
0.406327	1.66146
0.407086	1.64944
0.407844	1.639
0.408602	1.6297
0.40936	1.61931
0.410118	1.61052
0.410877	1.60245
0.411635	1.59577
0.412393	1.59044
0.413152	1.58488
0.41391	1.57855
0.414668	1.57163
0.415426	1.56493
0.416184	1.5589
0.416943	1.54954
0.417701	1.54062
0.418459	1.53282
0.419217	1.52192
0.419976	1.51225
0.420734	1.50385
0.421492	1.4948
0.42225	1.48657
0.423009	1.47837
0.423767	1.47027
0.424525	1.46221
0.425283	1.45664
0.426042	1.44982
0.4268	1.44118
0.427558	1.43267
0.428316	1.42245
0.429075	1.41318
0.429833	1.4041
0.430591	1.39544
0.431349	1.38731
0.432108	1.37814
0.432866	1.37006
0.433624	1.36332
0.434382	1.35464
0.43514	1.34906
0.435899	1.34539
0.436657	1.341
0.437415	1.33524
0.438174	1.33109
0.438932	1.32527
0.43969	1.31856
0.440448	1.31122
0.441206	1.30411
0.441965	1.29808
0.442723	1.29268
0.443481	1.28547
0.444239	1.27801
0.444998	1.27347
0.445756	1.26708
0.446514	1.25884
0.447272	1.25004
0.448031	1.24117
0.448789	1.23297
0.449547	1.22713
0.450305	1.22269
0.451064	1.2171
0.451822	1.20966
0.45258	1.20425
0.453338	1.19657
0.454097	1.18769
0.454855	1.17921
0.455613	1.17207
0.456371	1.1658
0.45713	1.15822
0.457888	1.15246
0.458646	1.14768
0.459404	1.14114
0.460163	1.13481
0.460921	1.12787
0.461679	1.12076
0.462437	1.11691
0.463195	1.1116
0.463954	1.10512
0.464712	1.10229
0.46547	1.09838
0.466228	1.09559
0.466987	1.09123
0.467745	1.08567
0.468503	1.07854
0.469261	1.07206
0.47002	1.06699
0.470778	1.06075
0.471536	1.05525
0.472294	1.05173
0.473053	1.0483
0.473811	1.04514
0.474569	1.04115
0.475327	1.03647
0.476086	1.0312
0.476844	1.02667
0.477602	1.02268
0.47836	1.01732
0.479119	1.01125
0.479877	1.007
0.480635	1.00179
0.481393	0.994678
0.482152	0.989194
0.48291	0.98261
0.483668	0.977335
0.484426	0.971513
0.485185	0.9669
0.485943	0.961317
0.486701	0.956017
0.487459	0.951818
0.488217	0.946957
0.488976	0.942841
0.489734	0.936734
0.490492	0.931529
0.491251	0.924862
0.492009	0.918607
0.492767	0.913495
0.493525	0.907218
0.494283	0.902906
0.495042	0.897338
0.4958	0.892514
0.496558	0.888642
0.497316	0.884191
0.498075	0.879511
0.498833	0.873983
0.499591	0.869276
0.500349	0.865156
0.501108	0.861686
0.501866	0.857928
0.502624	0.852157
0.503382	0.847948
0.504141	0.842934
0.504899	0.83739
0.505657	0.832044
0.506415	0.827404
0.507174	0.821616
0.507932	0.819027
0.50869	0.815054
0.509448	0.81247
0.510207	0.810891
0.510965	0.803488
0.511723	0.799754
0.512481	0.796084
0.51324	0.791592
0.513998	0.786196
0.514756	0.780959
0.515514	0.77639
0.516272	0.770875
0.517031	0.765096
0.517789	0.760808
0.518547	0.75578
0.519305	0.75238
0.520064	0.749874
0.520822	0.749018
0.52158	0.745387
0.522338	0.743409
0.523097	0.741771
0.523855	0.736962
0.524613	0.730994
0.525371	0.727063
0.52613	0.723181
0.526888	0.719287
0.527646	0.714917
0.528404	0.708808
0.529163	0.705921
0.529921	0.701887
0.530679	0.697748
0.531437	0.693942
0.532196	0.68893
0.532954	0.683918
0.533712	0.681726
0.53447	0.67831
0.535228	0.673624
0.535987	0.669656
0.536745	0.666698
0.537503	0.662174
0.538262	0.658044
0.53902	0.652809
0.539778	0.650455
0.540536	0.648812
0.541294	0.644594
0.542053	0.642737
0.542811	0.63991
0.543569	0.63666
0.544327	0.633781
0.545086	0.630134
0.545844	0.624338
0.546602	0.620649
0.54736	0.618263
0.548119	0.617002
0.548877	0.613472
0.549635	0.609396
0.550393	0.609411
0.551152	0.609218
0.55191	0.606152
0.552668	0.603397
0.553426	0.602328
0.554185	0.600272
0.554943	0.596987
0.555701	0.593478
0.556459	0.589287
0.557218	0.585441
0.557976	0.581359
0.558734	0.576633
0.559492	0.573684
0.560251	0.570643
0.561009	0.567991
0.561767	0.566728
0.562525	0.564488
0.563284	0.562113
0.564042	0.560227
0.5648	0.55898
0.565558	0.556296
0.566316	0.552862
0.567075	0.550628
0.567833	0.54957
0.568591	0.546818
0.569349	0.541648
0.570108	0.537172
0.570866	0.533865
0.571624	0.530745
0.572382	0.52649
0.573141	0.524972
0.573899	0.522282
0.574657	0.521065
0.575415	0.518474
0.576174	0.515606
0.576932	0.513542
0.57769	0.510381
0.578448	0.508193
0.579207	0.506577
0.579965	0.503731
0.580723	0.499603
0.581481	0.496076
0.58224	0.491729
0.582998	0.487767
0.583756	0.483494
0.584514	0.479561
0.585273	0.476512
0.586031	0.473792
0.586789	0.470891
0.587547	0.469173
0.588305	0.468021
0.589064	0.465829
0.589822	0.463933
0.59058	0.463842
0.591339	0.461639
0.592097	0.457671
0.592855	0.455597
0.593613	0.453458
0.594371	0.450491
0.59513	0.448016
0.595888	0.445877
0.596646	0.441534
0.597404	0.438411
0.598163	0.436459
0.598921	0.434991
0.599679	0.433605
0.600437	0.430917
0.601196	0.430437
0.601954	0.428848
0.602712	0.426859
0.60347	0.424324
0.604229	0.421669
0.604987	0.417941
0.605745	0.415214
0.606503	0.41316
0.607262	0.411554
0.60802	0.409379
0.608778	0.40666
0.609536	0.402441
0.610295	0.400562
0.611053	0.399371
0.611811	0.397259
0.612569	0.394827
0.613328	0.390761
0.614086	0.387692
0.614844	0.386225
0.615602	0.384588
0.616361	0.383753
0.617119	0.382823
0.617877	0.38103
0.618635	0.378339
0.619393	0.375645
0.620152	0.372775
0.62091	0.374254
0.621668	0.370652
0.622426	0.368704
0.623185	0.365883
0.623943	0.363364
0.624701	0.361323
0.625459	0.357984
0.626218	0.354431
0.626976	0.351694
0.627734	0.350443
0.628492	0.349107
0.629251	0.345367
0.630009	0.342145
0.630767	0.340789
0.631525	0.340819
0.632284	0.340288
0.633042	0.338913
0.6338	0.336457
0.634558	0.332822
0.635317	0.330097
0.636075	0.327553
0.636833	0.325297
0.637591	0.325235
0.63835	0.324661
0.639108	0.322954
0.639866	0.323517
0.640624	0.322257
0.641382	0.322733
0.642141	0.320777
0.642899	0.316886
0.643657	0.314994
0.644415	0.314612
0.645174	0.313975
0.645932	0.311234
0.64669	0.309208
0.647448	0.307485
0.648207	0.30548
0.648965	0.302838
0.649723	0.300582
0.650481	0.29862
0.65124	0.296364
0.651998	0.295701
0.652756	0.295402
0.653514	0.29345
0.654273	0.290994
0.655031	0.28938
0.655789	0.286696
0.656547	0.283695
0.657306	0.280101
0.658064	0.276457
0.658822	0.274414
0.65958	0.273119
0.660339	0.271925
0.661097	0.270671
0.661855	0.269399
0.662613	0.266261
0.663372	0.264553
0.66413	0.262821
0.664888	0.261979
0.665646	0.259523
0.666404	0.259626
0.667163	0.258492
0.667921	0.256568
0.668679	0.254995
0.669438	0.254853
0.670196	0.253971
0.670954	0.251058
0.671712	0.247592
0.67247	0.246151
0.673229	0.244246
0.673987	0.243863
0.674745	0.243624
0.675503	0.243503
0.676262	0.243296
0.67702	0.242275
0.677778	0.24044
0.678536	0.238284
0.679295	0.237975
0.680053	0.236982
0.680811	0.235082
0.681569	0.234172
0.682328	0.233767
0.683086	0.234011
0.683844	0.232648
0.684602	0.231425
0.685361	0.228837
0.686119	0.22853
0.686877	0.228078
0.687635	0.226077
0.688394	0.223955
0.689152	0.223204
0.68991	0.223216
0.690668	0.223095
0.691427	0.223354
0.692185	0.223101
0.692943	0.221003
0.693701	0.218232
0.694459	0.21646
0.695218	0.215257
0.695976	0.213518
0.696734	0.212312
0.697492	0.211877
0.698251	0.209736
0.699009	0.208874
0.699767	0.20809
0.700525	0.205985
0.701284	0.203542
0.702042	0.203532
0.7028	0.203048
0.703558	0.201989
0.704317	0.199887
0.705075	0.198991
0.705833	0.199392
0.706591	0.198808
0.70735	0.197989
0.708108	0.196324
0.708866	0.195083
0.709624	0.19231
0.710383	0.190362
0.711141	0.188977
0.711899	0.187235
0.712657	0.186349
0.713416	0.185714
0.714174	0.185517
0.714932	0.185974
0.71569	0.184984
0.716449	0.184673
0.717207	0.184722
0.717965	0.184879
0.718723	0.184842
0.719481	0.185569
0.72024	0.184351
0.720998	0.182286
0.721756	0.180738
0.722514	0.17924
0.723273	0.177211
0.724031	0.173224
0.724789	0.171425
0.725547	0.169343
0.726306	0.170144
0.727064	0.170094
0.727822	0.170878
0.72858	0.170698
0.729339	0.170736
0.730097	0.171384
0.730855	0.169453
0.731613	0.166802
0.732372	0.164543
0.73313	0.162799
0.733888	0.161429
0.734646	0.159937
0.735405	0.158018
0.736163	0.15643
0.736921	0.154388
0.737679	0.151614
0.738438	0.148807
0.739196	0.147033
0.739954	0.145919
0.740712	0.144827
0.74147	0.143365
0.742229	0.142212
0.742987	0.141912
0.743745	0.141013
0.744503	0.138465
0.745262	0.136274
0.74602	0.135793
0.746778	0.13501
0.747536	0.132112
0.748295	0.128813
0.749053	0.127382
0.749811	0.127328
0.750569	0.127339
0.751328	0.125852
0.752086	0.124172
0.752844	0.123921
0.753602	0.124879
0.754361	0.124183
0.755119	0.123713
0.755877	0.123336
0.756635	0.123666
0.757394	0.124077
0.758152	0.125059
0.75891	0.126473
0.759668	0.126807
0.760427	0.126032
0.761185	0.124132
0.761943	0.122187
0.762701	0.121663
0.76346	0.120606
0.764218	0.118249
0.764976	0.116603
0.765734	0.116238
0.766492	0.116289
0.767251	0.116549
0.768009	0.116512
0.768767	0.115613
0.769526	0.114704
0.770284	0.114065
0.771042	0.111153
0.7718	0.109825
0.772558	0.109794
0.773317	0.108782
0.774075	0.107688
0.774833	0.107015
0.775591	0.10616
0.77635	0.105658
0.777108	0.10458
0.777866	0.102656
0.778624	0.102632
0.779383	0.103039
0.780141	0.102925
0.780899	0.102903
0.781657	0.102273
0.782416	0.101677
0.783174	0.100884
0.783932	0.100693
0.78469	0.10022
0.785449	0.098997
0.786207	0.097709
0.786965	0.095067
0.787723	0.094002
0.788482	0.092403
0.78924	0.091169
0.789998	0.091891
0.790756	0.089062
0.791515	0.085909
0.792273	0.084858
0.793031	0.085422
0.793789	0.083398
0.794547	0.082286
0.795306	0.081032
0.796064	0.079655
0.796822	0.079203
0.79758	0.07885
0.798339	0.078633
0.799097	0.077719
0.799855	0.076606
0.800613	0.075866
0.801372	0.07485
0.80213	0.072739
0.802888	0.071284
0.803646	0.071999
0.804405	0.072594
0.805163	0.073274
0.805921	0.072298
0.806679	0.072854
0.807438	0.073166
0.808196	0.071921
0.808954	0.071779
0.809712	0.073418
0.810471	0.07377
0.811229	0.071586
0.811987	0.071023
0.812745	0.07248
0.813504	0.071527
0.814262	0.070252
0.81502	0.068882
0.815778	0.066943
0.816537	0.066706
0.817295	0.065365
0.818053	0.066561
0.818811	0.066673
0.819569	0.067253
0.820328	0.068222
0.821086	0.068454
0.821844	0.067028
0.822603	0.065852
0.823361	0.065716
0.824119	0.065318
0.824877	0.065014
0.825635	0.064405
0.826394	0.064779
0.827152	0.064118
0.82791	0.062654
0.828668	0.061394
0.829427	0.059997
0.830185	0.058896
0.830943	0.057735
0.831701	0.056339
0.83246	0.055895
0.833218	0.056377
0.833976	0.057369
0.834734	0.056776
0.835493	0.057079
0.836251	0.055276
0.837009	0.053101
0.837767	0.052946
0.838526	0.051728
0.839284	0.050766
0.840042	0.050109
0.8408	0.048025
0.841559	0.046224
0.842317	0.045786
0.843075	0.044372
0.843833	0.04474
0.844591	0.043068
0.84535	0.043263
0.846108	0.043409
0.846866	0.042727
0.847624	0.042944
0.848383	0.043415
0.849141	0.043122
0.849899	0.042031
0.850657	0.041702
0.851416	0.041471
0.852174	0.040204
0.852932	0.038509
0.85369	0.037939
0.854449	0.038988
0.855207	0.03967
0.855965	0.03838
0.856723	0.036638
0.857482	0.036339
0.85824	0.037297
0.858998	0.039378
0.859756	0.038999
0.860515	0.037866
0.861273	0.039357
0.862031	0.039582
0.862789	0.039491
0.863548	0.038237
0.864306	0.037203
0.865064	0.037004
0.865822	0.036261
0.86658	0.036304
0.867339	0.036127
0.868097	0.036025
0.868855	0.034595
0.869614	0.033874
0.870372	0.033901
0.87113	0.03434
0.871888	0.032529
0.872646	0.029629
0.873405	0.027827
0.874163	0.026693
0.874921	0.026596
0.875679	0.024579
0.876438	0.022124
0.877196	0.018701
0.877954	0.016875
[truncated: 30,975 more rows]

## Sheet: Supplementary Fig.7a
Chromatograph
mL	mAu
-0.189958	0.067544
-0.189371	0.57021
-0.188784	0.634809
-0.188197	0.679104
-0.18761	0.714624
-0.187023	0.745229
-0.186436	0.767775
-0.185849	0.763414
-0.185262	0.76181
-0.184675	0.759819
-0.184088	0.757693
-0.183501	0.755582
-0.182914	0.753854
-0.182327	0.751969
-0.18174	0.74986
-0.181153	0.747397
-0.180566	0.744994
-0.179979	0.742806
-0.179392	0.741173
-0.178805	0.741494
-0.178218	0.742429
-0.177631	0.74372
-0.177044	0.744247
-0.176457	0.744734
-0.17587	0.745129
-0.175284	0.745252
-0.174697	0.745028
-0.17411	0.74458
-0.173523	0.743906
-0.172936	0.744924
-0.172349	0.74543
-0.171762	0.745512
-0.171175	0.746181
-0.170588	0.746807
-0.170001	0.747541
-0.169414	0.748574
-0.168827	0.749081
-0.16824	0.748799
-0.167653	0.747808
-0.167066	0.748801
-0.166479	0.74898
-0.165892	0.74864
-0.165305	0.74809
-0.164718	0.747186
-0.164131	0.746622
-0.163544	0.746711
-0.162957	0.745406
-0.16237	0.744611
-0.161783	0.744199
-0.161196	0.743694
-0.160609	0.743539
-0.160022	0.743482
-0.159435	0.743391
-0.158848	0.742384
-0.158261	0.741547
-0.157674	0.740816
-0.157087	0.73874
-0.1565	0.737015
-0.155913	0.735575
-0.155326	0.734472
-0.154739	0.734133
-0.154153	0.734273
-0.153566	0.73482
-0.152979	0.734107
-0.152392	0.733592
-0.151805	0.733275
-0.151218	0.733266
-0.150631	0.733686
-0.150044	0.733774
-0.149457	0.733121
-0.14887	0.732807
-0.148283	0.7324
-0.147696	0.732013
-0.147109	0.732347
-0.146522	0.732002
-0.145935	0.731543
-0.145348	0.731445
-0.144761	0.732139
-0.144174	0.732535
-0.143587	0.732464
-0.143	0.731759
-0.142413	0.732872
-0.141826	0.734784
-0.141239	0.735388
-0.140652	0.736568
-0.140065	0.73831
-0.139478	0.739722
-0.138891	0.740859
-0.138304	0.742049
-0.137717	0.743858
-0.13713	0.744739
-0.136543	0.746423
-0.135956	0.748577
-0.135369	0.750376
-0.134782	0.751047
-0.134195	0.751342
-0.133609	0.751072
-0.133022	0.751515
-0.132435	0.752928
-0.131848	0.754127
-0.131261	0.754266
-0.130674	0.753303
-0.130087	0.754821
-0.1295	0.755376
-0.128913	0.755252
-0.128326	0.756085
-0.127739	0.755504
-0.127152	0.756262
-0.126565	0.756412
-0.125978	0.756648
-0.125391	0.757375
-0.124804	0.756807
-0.124217	0.755383
-0.12363	0.753868
-0.123043	0.752211
-0.122456	0.750771
-0.121869	0.749704
-0.121282	0.748241
-0.120695	0.747002
-0.120108	0.746196
-0.119521	0.745343
-0.118934	0.745517
-0.118347	0.745112
-0.11776	0.744961
-0.117173	0.746437
-0.116586	0.747067
-0.115999	0.744762
-0.115412	0.744925
-0.114825	0.744753
-0.114238	0.743746
-0.113651	0.742601
-0.113064	0.742142
-0.112478	0.742315
-0.111891	0.742786
-0.111304	0.744018
-0.110717	0.743846
-0.11013	0.744163
-0.109543	0.74434
-0.108956	0.744456
-0.108369	0.744406
-0.107782	0.744237
-0.107195	0.745157
-0.106608	0.744022
-0.106021	0.745381
-0.105434	0.745463
-0.104847	0.748392
-0.10426	0.751667
-0.103673	0.755765
-0.103086	0.76033
-0.102499	0.766073
-0.101912	0.780429
-0.101325	0.809339
-0.100738	0.841789
-0.100151	0.854614
-0.099564	0.869933
-0.098977	0.886758
-0.09839	0.905564
-0.097803	0.92577
-0.097216	0.947453
-0.096629	0.971949
-0.096042	0.999338
-0.095455	1.02907
-0.094868	1.06167
-0.094281	1.09818
-0.093694	1.14015
-0.093107	1.18858
-0.09252	1.24046
-0.091934	1.29672
-0.091347	1.35689
-0.09076	1.42175
-0.090173	1.4907
-0.089586	1.56319
-0.088999	1.63953
-0.088412	1.71484
-0.087825	1.79606
-0.087238	1.88259
-0.086651	1.97233
-0.086064	2.06431
-0.085477	2.15162
-0.08489	2.2282
-0.084303	2.30091
-0.083716	2.39839
-0.083129	2.50067
-0.082542	2.60293
-0.081955	2.70758
-0.081368	2.81289
-0.080781	2.91959
-0.080194	3.02807
-0.079607	3.13615
-0.07902	3.24244
-0.078433	3.35041
-0.077846	3.45869
-0.077259	3.56444
-0.076672	3.66877
-0.076085	3.77207
-0.075498	3.87522
-0.074911	3.97789
-0.074324	4.07827
-0.073737	4.17744
-0.07315	4.2789
-0.072563	4.37832
-0.071976	4.47452
-0.071389	4.56988
-0.070803	4.66071
-0.070216	4.75168
-0.069629	4.84093
-0.069042	4.92734
-0.068455	5.01336
-0.067868	5.0997
-0.067281	5.18382
-0.066694	5.26471
-0.066107	5.34367
-0.06552	5.42459
-0.064933	5.50808
-0.064346	5.58468
-0.063759	5.6595
-0.063172	5.73466
-0.062585	5.80873
-0.061998	5.8802
-0.061411	5.94956
-0.060824	6.01763
-0.060237	6.08329
-0.05965	6.14472
-0.059063	6.20441
-0.058476	6.26098
-0.057889	6.31719
-0.057302	6.36751
-0.056715	6.41588
-0.056128	6.46414
-0.055541	6.50955
-0.054954	6.55211
-0.054367	6.59378
-0.05378	6.63188
-0.053193	6.66578
-0.052606	6.69835
-0.052019	6.72617
-0.051432	6.74996
-0.050845	6.77174
-0.050259	6.79155
-0.049672	6.80838
-0.049085	6.82101
-0.048498	6.83047
-0.047911	6.83855
-0.047324	6.84533
-0.046737	6.85258
-0.04615	6.85573
-0.045563	6.85744
-0.044976	6.8555
-0.044389	6.85087
-0.043802	6.84863
-0.043215	6.84147
-0.042628	6.8322
-0.042041	6.82338
-0.041454	6.81165
-0.040867	6.79714
-0.04028	6.78266
-0.039693	6.7668
-0.039106	6.75148
-0.038519	6.73572
-0.037932	6.71594
-0.037345	6.69878
-0.036758	6.68108
-0.036171	6.66163
-0.035584	6.64337
-0.034997	6.62592
-0.03441	6.61005
-0.033823	6.59508
-0.033236	6.57421
-0.032649	6.55363
-0.032062	6.53419
-0.031475	6.51204
-0.030888	6.48588
-0.030301	6.46124
-0.029714	6.43649
-0.029128	6.41171
-0.028541	6.3867
-0.027954	6.36072
-0.027367	6.3355
-0.02678	6.31279
-0.026193	6.28979
-0.025606	6.26448
-0.025019	6.24354
-0.024432	6.21987
-0.023845	6.19502
-0.023258	6.17108
-0.022671	6.14408
-0.022084	6.11972
-0.021497	6.09655
-0.02091	6.07364
-0.020323	6.05119
-0.019736	6.02887
-0.019149	6.00531
-0.018562	5.97876
-0.017975	5.94829
-0.017388	5.92332
-0.016801	5.89851
-0.016214	5.87127
-0.015627	5.84478
-0.01504	5.81865
-0.014453	5.79073
-0.013866	5.7625
-0.013279	5.73506
-0.012692	5.70766
-0.012105	5.68081
-0.011518	5.65348
-0.010931	5.62558
-0.010344	5.59589
-0.009757	5.5706
-0.00917	5.54385
-0.008584	5.51558
-0.007997	5.48834
-0.00741	5.4621
-0.006823	5.43499
-0.006236	5.40642
-0.005649	5.37888
-0.005062	5.35126
-0.004475	5.32299
-0.003888	5.29623
-0.003301	5.27072
-0.002714	5.24663
-0.002127	5.2239
-0.00154	5.20233
-0.000953	5.17838
-0.000366	5.15776
0.000221	4.95631
0.000808	4.9301
0.001395	4.91683
0.001982	4.90867
0.002569	4.89798
0.003156	4.89011
0.003743	4.88545
0.00433	4.88098
0.004917	4.87652
0.005504	4.87216
0.006091	4.86905
0.006678	4.86548
0.007265	4.86176
0.007852	4.85916
0.008439	4.85798
0.009026	4.85771
0.009613	4.85827
0.0102	4.85844
0.010787	4.85781
0.011374	4.85661
0.011961	4.85756
0.012547	4.85942
0.013134	4.86133
0.013721	4.86212
0.014308	4.86158
0.014895	4.86087
0.015482	4.86027
0.016069	4.86153
0.016656	4.86301
0.017243	4.86442
0.01783	4.86487
0.018417	4.86586
0.019004	4.86706
0.019591	4.86832
0.020178	4.86953
0.020765	4.87084
0.021352	4.87303
0.021939	4.87522
0.022526	4.87802
0.023113	4.88212
0.0237	4.88885
0.024287	4.89765
0.024874	4.90855
0.025461	4.92242
0.026048	4.93757
0.026635	4.95286
0.027222	4.96655
0.027809	4.97823
0.028396	4.9891
0.028983	4.99937
0.02957	5.00585
0.030157	5.01153
0.030744	5.01644
0.031331	5.02023
0.031918	5.02229
0.032505	5.02149
0.033092	5.01656
0.033678	5.0067
0.034265	4.99571
0.034852	4.9835
0.035439	4.96769
0.036026	4.94964
0.036613	4.9295
0.0372	4.90654
0.037787	4.88046
0.038374	4.85348
0.038961	4.82598
0.039548	4.79876
0.040135	4.77069
0.040722	4.74245
0.041309	4.71537
0.041896	4.68712
0.042483	4.6581
0.04307	4.62832
0.043657	4.59735
0.044244	4.56494
0.044831	4.53101
0.045418	4.49471
0.046005	4.45595
0.046592	4.41652
0.047179	4.37752
0.047766	4.3397
0.048353	4.30275
0.04894	4.26668
0.049527	4.23163
0.050114	4.20036
0.050701	4.1707
0.051288	4.14208
0.051875	4.1144
0.052462	4.08516
0.053049	4.06124
0.053636	4.04351
0.054222	4.02995
0.054809	4.01935
0.055396	4.01037
0.055983	4.00249
0.05657	3.9979
0.057157	3.99469
0.057744	3.99199
0.058331	3.98948
0.058918	3.98519
0.059505	3.98275
0.060092	3.98563
0.060679	3.98879
0.061266	3.99359
0.061853	3.9962
0.06244	4.00189
0.063027	4.0032
0.063614	4.00536
0.064201	4.00576
0.064788	4.00626
0.065375	4.00218
0.065962	3.99568
0.066549	3.98952
0.067136	3.98461
0.067723	3.97968
0.06831	3.97275
0.068897	3.96322
0.069484	3.95297
0.070071	3.94348
0.070658	3.93584
0.071245	3.9282
0.071832	3.92056
0.072419	3.9135
0.073006	3.90766
0.073593	3.89956
0.07418	3.89213
0.074767	3.8846
0.075353	3.8754
0.07594	3.86414
0.076527	3.85239
0.077114	3.83765
0.077701	3.82065
0.078288	3.8026
0.078875	3.7852
0.079462	3.76842
0.080049	3.74829
0.080636	3.7283
0.081223	3.71036
0.08181	3.69452
0.082397	3.67941
0.082984	3.66302
0.083571	3.6483
0.084158	3.63517
0.084745	3.62185
0.085332	3.60938
0.085919	3.59793
0.086506	3.58742
0.087093	3.57667
0.08768	3.56608
0.088267	3.55644
0.088854	3.54766
0.089441	3.53761
0.090028	3.52888
0.090615	3.52088
0.091202	3.51127
0.091789	3.50052
0.092376	3.49069
0.092963	3.48259
0.09355	3.47308
0.094137	3.46291
0.094724	3.45199
0.095311	3.44299
0.095897	3.43853
0.096484	3.43188
0.097071	3.42282
0.097658	3.41403
0.098245	3.40951
0.098832	3.40957
0.099419	3.41125
0.100006	3.41366
0.100593	3.41585
0.10118	3.41712
0.101767	3.41966
0.102354	3.42144
0.102941	3.42518
0.103528	3.43158
0.104115	3.43772
0.104702	3.44435
0.105289	3.45373
0.105876	3.46092
0.106463	3.47022
0.10705	3.48376
0.107637	3.49861
0.108224	3.51399
0.108811	3.53196
0.109398	3.55211
0.109985	3.57342
0.110572	3.59571
0.111159	3.61853
0.111746	3.64338
0.112333	3.67473
0.11292	3.70896
0.113507	3.73987
0.114094	3.76892
0.114681	3.80059
0.115268	3.83273
0.115855	3.86583
0.116442	3.90009
0.117028	3.93437
0.117615	3.97076
0.118202	4.00899
0.118789	4.04799
0.119376	4.08718
0.119963	4.12692
0.12055	4.16892
0.121137	4.21205
0.121724	4.25544
0.122311	4.29811
0.122898	4.3422
0.123485	4.38603
0.124072	4.43181
0.124659	4.47277
0.125246	4.51233
0.125833	4.55158
0.12642	4.59266
0.127007	4.63756
0.127594	4.68496
0.128181	4.72955
0.128768	4.77143
0.129355	4.81911
0.129942	4.86464
0.130529	4.90607
0.131116	4.94804
0.131703	4.99172
0.13229	5.03804
0.132877	5.0832
0.133464	5.12749
0.134051	5.17183
0.134638	5.21464
0.135225	5.25783
0.135812	5.30263
0.136399	5.34542
0.136986	5.38764
0.137572	5.43159
0.138159	5.47674
0.138746	5.51994
0.139333	5.56134
0.13992	5.60085
0.140507	5.63953
0.141094	5.67811
0.141681	5.71477
0.142268	5.74899
0.142855	5.78076
0.143442	5.81034
0.144029	5.84055
0.144616	5.86969
0.145203	5.89416
0.14579	5.91614
0.146377	5.9367
0.146964	5.95625
0.147551	5.97305
0.148138	5.98789
0.148725	6.00254
0.149312	6.01694
0.149899	6.02684
0.150486	6.03674
0.151073	6.04076
0.15166	6.04678
0.152247	6.04979
0.152834	6.04952
0.153421	6.0481
0.154008	6.0468
0.154595	6.04307
0.155182	6.04005
0.155769	6.03571
0.156356	6.02856
0.156943	6.02115
0.15753	6.01264
0.158117	6.00155
0.158703	5.98963
0.15929	5.9767
0.159877	5.96148
0.160464	5.94731
0.161051	5.93323
0.161638	5.92007
0.162225	5.90662
0.162812	5.88994
0.163399	5.87477
0.163986	5.86048
0.164573	5.84344
0.16516	5.8274
0.165747	5.81109
0.166334	5.7945
0.166921	5.77434
0.167508	5.75523
0.168095	5.73877
0.168682	5.72306
0.169269	5.70499
0.169856	5.68567
0.170443	5.66585
0.17103	5.64751
0.171617	5.6311
0.172204	5.61423
0.172791	5.59865
0.173378	5.5849
0.173965	5.56966
0.174552	5.55424
0.175139	5.53961
0.175726	5.52416
0.176313	5.50866
0.1769	5.49129
0.177487	5.47332
0.178074	5.45585
0.178661	5.43522
0.179247	5.41571
0.179834	5.39582
0.180421	5.37574
0.181008	5.35461
0.181595	5.33505
0.182182	5.31489
0.182769	5.29427
0.183356	5.27313
0.183943	5.25073
0.18453	5.22827
0.185117	5.20654
0.185704	5.18374
0.186291	5.15946
0.186878	5.13536
0.187465	5.11132
0.188052	5.08578
0.188639	5.0593
0.189226	5.03365
0.189813	5.0092
0.1904	4.98478
0.190987	4.95986
0.191574	4.93548
0.192161	4.91162
0.192748	4.88808
0.193335	4.8675
0.193922	4.8499
0.194509	4.83109
0.195096	4.80909
0.195683	4.78941
0.19627	4.77142
0.196857	4.7522
0.197444	4.73665
0.198031	4.72129
0.198618	4.70145
0.199205	4.67981
0.199792	4.65697
0.200378	4.63684
0.200965	4.61901
0.201552	4.60068
0.202139	4.58137
0.202726	4.562
0.203313	4.54308
0.2039	4.52455
0.204487	4.50639
0.205074	4.48625
0.205661	4.46728
0.206248	4.4483
0.206835	4.43079
0.207422	4.41247
0.208009	4.39498
0.208596	4.37847
0.209183	4.36065
0.20977	4.34394
0.210357	4.32787
0.210944	4.31025
0.211531	4.293
0.212118	4.27661
0.212705	4.25972
0.213292	4.24374
0.213879	4.2299
0.214466	4.21758
0.215053	4.20583
0.21564	4.19308
0.216227	4.1803
0.216814	4.16808
0.217401	4.1542
0.217988	4.14173
0.218575	4.12932
0.219162	4.11693
0.219749	4.10282
0.220336	4.09053
0.220922	4.07834
0.221509	4.06921
0.222096	4.05763
0.222683	4.04595
0.22327	4.03466
0.223857	4.02067
0.224444	4.01132
0.225031	3.99916
0.225618	3.98603
0.226205	3.97353
0.226792	3.95889
0.227379	3.94309
0.227966	3.92808
0.228553	3.91591
0.22914	3.90423
0.229727	3.8914
0.230314	3.87815
0.230901	3.86535
0.231488	3.85251
0.232075	3.84257
0.232662	3.83226
0.233249	3.81968
0.233836	3.80665
0.234423	3.79584
0.23501	3.78484
0.235597	3.77244
0.236184	3.75901
0.236771	3.74453
0.237358	3.73161
0.237945	3.71996
0.238532	3.70689
0.239119	3.69684
0.239706	3.68466
0.240293	3.67176
0.24088	3.66143
0.241467	3.65241
0.242053	3.64289
0.24264	3.6339
0.243227	3.62338
0.243814	3.61113
0.244401	3.59977
0.244988	3.59004
0.245575	3.57947
0.246162	3.56754
0.246749	3.55641
0.247336	3.54533
0.247923	3.53519
0.24851	3.52717
0.249097	3.51913
0.249684	3.50905
0.250271	3.49912
0.250858	3.49062
0.251445	3.48243
0.252032	3.47374
0.252619	3.46573
0.253206	3.45544
0.253793	3.44284
0.25438	3.43035
0.254967	3.42011
0.255554	3.40804
0.256141	3.39517
0.256728	3.3841
0.257315	3.37423
0.257902	3.36407
0.258489	3.35356
0.259076	3.3428
0.259663	3.33102
0.26025	3.32029
0.260837	3.31141
0.261424	3.30237
0.262011	3.29297
0.262598	3.28139
0.263184	3.26881
0.263771	3.25669
0.264358	3.24579
0.264945	3.23706
0.265532	3.22711
0.266119	3.21587
0.266706	3.20549
0.267293	3.19486
0.26788	3.18478
0.268467	3.17758
0.269054	3.16973
0.269641	3.16192
0.270228	3.15426
0.270815	3.14799
0.271402	3.13999
0.271989	3.1298
0.272576	3.11946
0.273163	3.10968
0.27375	3.0992
0.274337	3.08929
0.274924	3.08097
0.275511	3.07357
0.276098	3.06493
0.276685	3.05507
0.277272	3.04415
0.277859	3.03412
0.278446	3.02398
0.279033	3.01395
0.27962	3.00258
0.280207	2.99087
0.280794	2.98115
0.281381	2.97282
0.281968	2.96404
0.282555	2.95502
0.283141	2.94511
0.283728	2.93555
0.284315	2.92729
0.284902	2.91929
0.285489	2.91078
0.286076	2.90376
0.286663	2.89655
0.28725	2.88822
0.287837	2.87827
0.288424	2.87045
0.289011	2.86282
0.289598	2.85463
0.290185	2.8438
0.290772	2.83228
0.291359	2.82389
0.291946	2.81573
0.292533	2.80949
0.29312	2.80141
0.293707	2.79423
0.294294	2.78679
0.294881	2.78022
0.295468	2.77164
0.296055	2.76159
0.296642	2.75288
0.297229	2.74632
0.297816	2.73838
0.298403	2.72991
0.29899	2.71947
0.299577	2.70875
0.300164	2.69982
0.300751	2.68895
0.301338	2.67878
0.301925	2.67115
0.302512	2.66464
0.303099	2.65695
0.303686	2.6483
0.304273	2.63796
0.304859	2.62756
0.305446	2.62042
0.306033	2.61032
0.30662	2.60361
0.307207	2.59594
0.307794	2.58945
0.308381	2.57935
0.308968	2.5705
0.309555	2.56127
0.310142	2.55312
0.310729	2.54521
0.311316	2.53743
0.311903	2.52807
0.31249	2.51984
0.313077	2.51218
0.313664	2.50475
0.314251	2.49909
0.314838	2.4921
0.315425	2.48456
0.316012	2.47784
0.316599	2.47068
0.317186	2.46305
0.317773	2.45552
0.31836	2.44927
0.318947	2.44375
0.319534	2.4376
0.320121	2.43177
0.320708	2.42671
0.321295	2.41846
0.321882	2.41068
0.322469	2.40336
0.323056	2.39815
0.323643	2.39254
0.32423	2.38517
0.324817	2.37893
0.325404	2.37331
0.32599	2.36724
0.326577	2.3601
0.327164	2.35248
0.327751	2.34641
0.328338	2.34136
0.328925	2.33489
0.329512	2.32868
0.330099	2.3231
0.330686	2.31699
0.331273	2.30962
0.33186	2.30232
0.332447	2.29533
0.333034	2.28783
0.333621	2.28066
0.334208	2.27357
0.334795	2.2665
0.335382	2.25949
0.335969	2.25366
0.336556	2.24818
0.337143	2.24226
0.33773	2.23588
0.338317	2.22987
0.338904	2.22479
0.339491	2.21953
0.340078	2.21322
0.340665	2.20624
0.341252	2.20027
0.341839	2.19337
0.342426	2.18692
0.343013	2.17683
0.3436	2.16761
0.344187	2.15923
0.344774	2.15183
0.345361	2.14473
0.345948	2.1385
0.346534	2.13235
0.347121	2.12672
0.347708	2.12123
0.348295	2.11514
0.348882	2.10884
0.349469	2.10233
0.350056	2.09485
0.350643	2.09013
0.35123	2.08241
0.351817	2.0768
0.352404	2.0689
0.352991	2.06193
0.353578	2.0557
0.354165	2.04923
0.354752	2.04401
0.355339	2.03886
0.355926	2.03397
0.356513	2.02935
0.3571	2.02421
0.357687	2.0213
0.358274	2.01783
0.358861	2.01386
0.359448	2.00902
0.360035	2.00294
0.360622	1.99668
0.361209	1.99252
0.361796	1.98802
0.362383	1.98407
0.36297	1.98007
0.363557	1.97642
0.364144	1.97107
0.364731	1.96419
0.365318	1.95972
0.365905	1.95644
0.366492	1.9517
0.367078	1.94711
0.367665	1.94248
0.368252	1.93861
0.368839	1.93446
0.369426	1.92908
0.370013	1.92274
0.3706	1.91611
0.371187	1.90996
0.371774	1.90397
0.372361	1.89866
0.372948	1.8936
0.373535	1.88886
0.374122	1.88323
0.374709	1.87786
0.375296	1.87343
0.375883	1.86722
0.37647	1.8608
0.377057	1.85559
0.377644	1.85059
0.378231	1.84554
0.378818	1.84266
0.379405	1.83963
0.379992	1.83471
0.380579	1.82884
0.381166	1.82327
0.381753	1.81858
0.38234	1.81366
0.382927	1.80818
0.383514	1.8036
0.384101	1.80045
0.384688	1.79802
0.385275	1.79496
0.385862	1.79279
0.386449	1.79068
0.387036	1.78781
0.387623	1.78369
0.38821	1.78084
0.388796	1.77771
0.389383	1.77396
0.38997	1.77158
0.390557	1.76941
0.391144	1.76469
0.391731	1.76056
0.392318	1.75707
0.392905	1.753
0.393492	1.74959
0.394079	1.74507
0.394666	1.74067
0.395253	1.7377
0.39584	1.73371
0.396427	1.72973
0.397014	1.72611
0.397601	1.72311
0.398188	1.71682
0.398775	1.70968
0.399362	1.70477
0.399949	1.69949
0.400536	1.69218
0.401123	1.68605
0.40171	1.68096
0.402297	1.67603
0.402884	1.67097
0.403471	1.6678
0.404058	1.66432
0.404645	1.65941
0.405232	1.65426
0.405819	1.65096
0.406406	1.6474
0.406993	1.64442
0.40758	1.64162
0.408167	1.63802
0.408754	1.63625
0.409341	1.63252
0.409927	1.62933
0.410514	1.62629
0.411101	1.62276
0.411688	1.61886
0.412275	1.61385
0.412862	1.61071
0.413449	1.60653
0.414036	1.60201
0.414623	1.59867
0.41521	1.59602
0.415797	1.59283
0.416384	1.58949
0.416971	1.5862
0.417558	1.58241
0.418145	1.57852
0.418732	1.57554
0.419319	1.57366
0.419906	1.57104
0.420493	1.56655
0.42108	1.56126
0.421667	1.55639
0.422254	1.55198
0.422841	1.54809
0.423428	1.54439
0.424015	1.54218
0.424602	1.54025
0.425189	1.53716
0.425776	1.53413
0.426363	1.5328
0.42695	1.53134
0.427537	1.53061
0.428124	1.52934
0.428711	1.5287
0.429298	1.52712
0.429884	1.52483
0.430471	1.52364
0.431058	1.52014
0.431645	1.5165
0.432232	1.51535
0.432819	1.5129
0.433406	1.50915
0.433993	1.50663
0.43458	1.50372
0.435167	1.50286
0.435754	1.50182
0.436341	1.49861
0.436928	1.4957
0.437515	1.4923
0.438102	1.48833
0.438689	1.483
0.439276	1.48025
0.439863	1.47745
0.44045	1.47368
0.441037	1.47042
0.441624	1.46741
0.442211	1.46437
0.442798	1.4608
0.443385	1.45643
0.443972	1.45227
0.444559	1.44779
0.445146	1.44454
0.445733	1.44296
0.44632	1.4412
0.446907	1.43836
0.447494	1.43538
0.448081	1.43212
0.448668	1.42909
0.449255	1.4266
0.449842	1.42256
0.450429	1.41916
0.451015	1.4166
0.451602	1.41465
0.452189	1.41338
0.452776	1.41268
0.453363	1.41102
0.45395	1.40762
0.454537	1.40583
0.455124	1.40396
0.455711	1.40135
0.456298	1.39865
0.456885	1.39624
0.457472	1.3941
0.458059	1.39375
0.458646	1.39367
0.459233	1.39238
0.45982	1.39081
0.460407	1.38812
0.460994	1.38454
0.461581	1.38197
0.462168	1.37965
0.462755	1.37648
0.463342	1.37368
0.463929	1.3725
0.464516	1.37105
0.465103	1.36983
0.46569	1.36851
0.466277	1.36547
0.466864	1.36173
0.467451	1.35789
0.468038	1.3555
0.468625	1.35311
0.469212	1.35064
0.469799	1.34843
0.470386	1.34664
0.470973	1.34387
0.47156	1.34118
0.472146	1.33753
0.472733	1.33365
0.47332	1.33065
0.473907	1.32953
0.474494	1.32909
0.475081	1.32898
0.475668	1.32723
0.476255	1.326
0.476842	1.32557
0.477429	1.32445
0.478016	1.32041
0.478603	1.31812
0.47919	1.31593
0.479777	1.31336
0.480364	1.31166
0.480951	1.31029
0.481538	1.30893
0.482125	1.30672
0.482712	1.30436
0.483299	1.30205
0.483886	1.2999
0.484473	1.29841
0.48506	1.29671
0.485647	1.29619
0.486234	1.29528
0.486821	1.29402
0.487408	1.29282
0.487995	1.29101
0.488582	1.28755
0.489169	1.28415
0.489756	1.28174
0.490343	1.27924
0.49093	1.27646
0.491517	1.27437
0.492104	1.27293
0.492691	1.2707
0.493277	1.26774
0.493864	1.26474
0.494451	1.26282
0.495038	1.26045
0.495625	1.25783
0.496212	1.25714
0.496799	1.25511
0.497386	1.25173
0.497973	1.25197
0.49856	1.2502
0.499147	1.24908
0.499734	1.2463
0.500321	1.24362
0.500908	1.24211
0.501495	1.24031
0.502082	1.2389
0.502669	1.23622
0.503256	1.23507
0.503843	1.23341
0.50443	1.23201
0.505017	1.2307
0.505604	1.23013
0.506191	1.22907
0.506778	1.22777
0.507365	1.22683
0.507952	1.22561
0.508539	1.22339
0.509126	1.22144
0.509713	1.21982
0.5103	1.21808
0.510887	1.21674
0.511474	1.21622
0.512061	1.21507
0.512648	1.21297
0.513234	1.21048
0.513821	1.20866
0.514408	1.20767
0.514995	1.20653
0.515582	1.20488
0.516169	1.20217
0.516756	1.20018
0.517343	1.19888
0.51793	1.19826
0.518517	1.19661
0.519104	1.194
0.519691	1.19077
0.520278	1.18879
0.520865	1.18676
0.521452	1.18487
0.522039	1.18478
0.522626	1.18589
0.523213	1.18519
0.5238	1.18493
0.524387	1.18176
0.524974	1.18049
0.525561	1.1784
0.526148	1.17704
0.526735	1.17534
0.527322	1.17452
0.527909	1.17442
0.528496	1.17346
0.529083	1.17141
0.52967	1.16942
0.530257	1.16796
0.530844	1.16749
0.531431	1.16637
0.532018	1.16447
0.532605	1.16297
0.533192	1.16221
0.533779	1.16228
0.534365	1.16095
0.534952	1.15948
0.535539	1.15873
0.536126	1.15689
0.536713	1.15396
0.5373	1.15173
0.537887	1.14931
0.538474	1.14897
0.539061	1.1483
0.539648	1.14668
0.540235	1.14434
0.540822	1.1422
0.541409	1.13904
0.541996	1.13682
0.542583	1.13379
0.54317	1.13247
0.543757	1.13037
0.544344	1.12958
0.544931	1.129
0.545518	1.12748
0.546105	1.12622
0.546692	1.12435
0.547279	1.12386
0.547866	1.12313
0.548453	1.12202
0.54904	1.12056
0.549627	1.11897
0.550214	1.11794
0.550801	1.11584
0.551388	1.11403
0.551975	1.11264
0.552562	1.11198
0.553149	1.10949
0.553736	1.10741
0.554323	1.10623
0.55491	1.10574
0.555496	1.10373
0.556083	1.1039
0.55667	1.1029
0.557257	1.10239
0.557844	1.09998
0.558431	1.09814
0.559018	1.09635
0.559605	1.09439
0.560192	1.09223
0.560779	1.09169
0.561366	1.0916
0.561953	1.09038
0.56254	1.08814
0.563127	1.08679
0.563714	1.08658
0.564301	1.0858
0.564888	1.08507
0.565475	1.08478
0.566062	1.08471
0.566649	1.08445
0.567236	1.08331
0.567823	1.08225
0.56841	1.08177
0.568997	1.08082
0.569584	1.07983
0.570171	1.07985
0.570758	1.07945
0.571345	1.0781
0.571932	1.07731
0.572519	1.0779
0.573106	1.07874
0.573693	1.07793
0.57428	1.07737
0.574867	1.07661
0.575454	1.07471
0.576041	1.07308
0.576627	1.07155
0.577214	1.06932
0.577801	1.06643
0.578388	1.06504
0.578975	1.06296
0.579562	1.061
0.580149	1.06022
0.580736	1.05782
0.581323	1.05586
0.58191	1.05464
0.582497	1.05378
0.583084	1.05248
0.583671	1.05112
0.584258	1.04936
0.584845	1.04721
0.585432	1.04537
0.586019	1.04424
0.586606	1.0423
0.587193	1.03906
0.58778	1.03649
0.588367	1.03593
0.588954	1.0355
0.589541	1.03463
0.590128	1.03402
0.590715	1.03337
0.591302	1.0334
0.591889	1.03309
0.592476	1.03289
0.593063	1.032
0.59365	1.03137
0.594237	1.03068
0.594824	1.02985
0.595411	1.02958
0.595998	1.03015
0.596584	1.03027
0.597171	1.0298
0.597758	1.02988
0.598345	1.03027
0.598932	1.02955
0.599519	1.02903
0.600106	1.02754
0.600693	1.02765
0.60128	1.02744
0.601867	1.0269
0.602454	1.02483
0.603041	1.02226
0.603628	1.02108
0.604215	1.0197
0.604802	1.01926
0.605389	1.01836
0.605976	1.01923
0.606563	1.01864
0.60715	1.01785
0.607737	1.01716
0.608324	1.01539
0.608911	1.01404
0.609498	1.01281
0.610085	1.01186
0.610672	1.011
0.611259	1.01031
0.611846	1.00976
0.612433	1.00803
0.61302	1.00671
0.613607	1.00646
0.614194	1.00671
0.614781	1.00709
0.615368	1.00589
0.615955	1.00548
0.616542	1.00701
0.617129	1.00814
0.617715	1.00827
0.618302	1.00768
0.618889	1.00696
0.619476	1.00585
0.620063	1.00468
0.62065	1.00385
0.621237	1.00294
0.621824	1.00152
0.622411	1.00095
0.622998	1.00018
0.623585	0.998939
0.624172	0.997183
0.624759	0.995711
0.625346	0.993639
0.625933	0.990774
0.62652	0.989673
0.627107	0.988989
0.627694	0.987865
0.628281	0.987507
0.628868	0.986451
0.629455	0.985453
0.630042	0.986855
0.630629	0.98506
0.631216	0.983407
0.631803	0.981954
0.63239	0.982011
0.632977	0.981322
0.633564	0.98006
0.634151	0.978195
0.634738	0.975564
0.635325	0.974118
0.635912	0.973457
0.636499	0.973173
0.637086	0.973591
0.637673	0.974
0.63826	0.973962
0.638847	0.974085
0.639433	0.973547
0.64002	0.973444
0.640607	0.97413
0.641194	0.974622
0.641781	0.974549
0.642368	0.973404
0.642955	0.971831
0.643542	0.969822
0.644129	0.968788
0.644716	0.967476
0.645303	0.967233
0.64589	0.967109
0.646477	0.963935
0.647064	0.961971
0.647651	0.961296
0.648238	0.959563
0.648825	0.959643
0.649412	0.959303
0.649999	0.960164
0.650586	0.958846
0.651173	0.959083
0.65176	0.956524
0.652347	0.956812
0.652934	0.955468
0.653521	0.954018
0.654108	0.953481
0.654695	0.952284
0.655282	0.950244
0.655869	0.948922
0.656456	0.948488
0.657043	0.948282
0.65763	0.949337
0.658217	0.950073
0.658804	0.949367
0.659391	0.948449
0.659977	0.94657
0.660564	0.946189
0.661151	0.947064
0.661738	0.945735
0.662325	0.945383
0.662912	0.944796
0.663499	0.943919
0.664086	0.943739
0.664673	0.943248
0.66526	0.942655
0.665847	0.94089
0.666434	0.939617
0.667021	0.938181
0.667608	0.938254
0.668195	0.937791
0.668782	0.93661
0.669369	0.936034
0.669956	0.934921
0.670543	0.933685
0.67113	0.933214
0.671717	0.932534
0.672304	0.93026
0.672891	0.927431
0.673478	0.925879
0.674065	0.925217
0.674652	0.925056
0.675239	0.924745
0.675826	0.924646
0.676413	0.92373
0.677	0.923068
0.677587	0.922633
0.678174	0.921615
0.678761	0.920856
0.679348	0.920319
0.679935	0.92036
0.680521	0.920287
0.681108	0.919174
0.681695	0.917189
0.682282	0.916155
0.682869	0.917645
0.683456	0.916927
0.684043	0.915281
0.68463	0.91534
0.685217	0.916031
0.685804	0.915332
0.686391	0.915154
0.686978	0.916496
0.687565	0.916774
0.688152	0.917342
0.688739	0.915821
0.689326	0.913756
0.689913	0.91201
0.6905	0.911368
0.691087	0.912049
0.691674	0.910907
0.692261	0.911629
0.692848	0.911097
0.693435	0.91058
0.694022	0.910337
0.694609	0.908633
0.695196	0.908416
0.695783	0.908689
0.69637	0.909011
0.696957	0.907883
0.697544	0.906893
0.698131	0.907164
0.698718	0.906652
0.699305	0.90533
0.699892	0.90369
0.700479	0.90261
0.701065	0.90226
0.701652	0.90138
0.702239	0.900904
0.702826	0.900283
0.703413	0.900297
0.704	0.900683
0.704587	0.901465
0.705174	0.900049
0.705761	0.899674
0.706348	0.899302
0.706935	0.899467
0.707522	0.898042
0.708109	0.895983
0.708696	0.896944
0.709283	0.896974
0.70987	0.897808
0.710457	0.897315
0.711044	0.897095
0.711631	0.897246
0.712218	0.896903
0.712805	0.896321
0.713392	0.896508
0.713979	0.895315
0.714566	0.895349
0.715153	0.894571
0.71574	0.893946
0.716327	0.893128
0.716914	0.892356
0.717501	0.892222
0.718088	0.89132
0.718675	0.889533
0.719262	0.888329
0.719849	0.88864
0.720436	0.887957
0.721023	0.886663
0.72161	0.884952
0.722197	0.884337
0.722783	0.884124
0.72337	0.883062
0.723957	0.882109
0.724544	0.881827
0.725131	0.881765
0.725718	0.881284
0.726305	0.87943
0.726892	0.878242
0.727479	0.877773
0.728066	0.876838
0.728653	0.876381
0.72924	0.875583
0.729827	0.875278
0.730414	0.87578
0.731001	0.875077
0.731588	0.874335
0.732175	0.873924
0.732762	0.874869
0.733349	0.875776
0.733936	0.875247
0.734523	0.875295
0.73511	0.874186
0.735697	0.87355
0.736284	0.874729
0.736871	0.874586
0.737458	0.874239
0.738045	0.876127
0.738632	0.876115
0.739219	0.87368
0.739806	0.871596
0.740393	0.870832
0.74098	0.872058
0.741567	0.872202
0.742154	0.872316
0.742741	0.872347
0.743327	0.872265
0.743914	0.870612
0.744501	0.869483
0.745088	0.869518
0.745675	0.870404
0.746262	0.870945
0.746849	0.869873
0.747436	0.868779
0.748023	0.868844
0.74861	0.86777
0.749197	0.867571
0.749784	0.868185
0.750371	0.868012
0.750958	0.866518
0.751545	0.865522
0.752132	0.863645
0.752719	0.860629
0.753306	0.860216
0.753893	0.860749
0.75448	0.861663
0.755067	0.861978
0.755654	0.861786
0.756241	0.86108
0.756828	0.861971
0.757415	0.861031
0.758002	0.861851
0.758589	0.862492
0.759176	0.862488
0.759763	0.862787
0.76035	0.861586
0.760937	0.861952
0.761524	0.862386
0.762111	0.861547
0.762698	0.860325
0.763285	0.860226
0.763871	0.859582
0.764458	0.858899
0.765045	0.85908
0.765632	0.859716
0.766219	0.859205
0.766806	0.858633
0.767393	0.858913
0.76798	0.858497
0.768567	0.859155
0.769154	0.857967
0.769741	0.856938
0.770328	0.855232
0.770915	0.856
0.771502	0.852692
0.772089	0.850064
0.772676	0.849558
0.773263	0.849414
0.77385	0.848276
0.774437	0.846697
0.775024	0.844878
0.775611	0.844367
0.776198	0.8437
0.776785	0.842555
0.777372	0.842537
0.777959	0.843252
0.778546	0.842954
0.779133	0.842243
0.77972	0.840464
0.780307	0.838816
0.780894	0.838307
0.781481	0.839221
0.782068	0.840397
0.782655	0.839586
0.783242	0.837564
0.783829	0.836489
0.784415	0.835771
0.785002	0.835156
0.785589	0.834308
0.786176	0.835552
0.786763	0.836549
0.78735	0.836521
0.787937	0.835505
0.788524	0.83475
0.789111	0.83466
0.789698	0.833617
0.790285	0.832584
0.790872	0.832335
0.791459	0.83221
0.792046	0.831055
0.792633	0.829757
0.79322	0.829306
0.793807	0.828988
0.794394	0.830572
0.794981	0.830683
0.795568	0.829369
0.796155	0.827682
0.796742	0.827472
0.797329	0.828885
0.797916	0.829595
0.798503	0.830333
0.79909	0.829183
0.799677	0.829846
0.800264	0.830122
0.800851	0.828641
0.801438	0.829233
0.802025	0.828715
0.802612	0.828681
0.803199	0.828021
0.803786	0.828643
0.804373	0.829915
0.80496	0.830934
0.805547	0.830364
0.806133	0.830517
0.80672	0.83179
0.807307	0.832414
0.807894	0.83298
0.808481	0.833457
0.809068	0.832107
0.809655	0.83156
0.810242	0.831549
0.810829	0.831334
0.811416	0.830636
0.812003	0.829446
0.81259	0.829164
0.813177	0.829157
0.813764	0.828678
0.814351	0.827717
0.814938	0.828417
0.815525	0.827547
0.816112	0.826615
0.816699	0.826769
0.817286	0.825805
0.817873	0.824108
0.81846	0.823337
0.819047	0.821625
0.819634	0.820406
0.820221	0.819738
0.820808	0.818275
0.821395	0.816651
0.821982	0.815759
0.822569	0.814705
0.823156	0.81406
0.823743	0.813164
0.82433	0.813597
0.824917	0.813137
0.825504	0.812338
0.826091	0.81246
0.826678	0.811738
0.827264	0.811279
0.827851	0.811762
0.828438	0.813213
0.829025	0.811598
0.829612	0.810653
0.830199	0.810206
0.830786	0.808528
0.831373	0.80714
0.83196	0.808884
0.832547	0.810288
0.833134	0.810678
0.833721	0.810333
0.834308	0.81104
0.834895	0.810795
0.835482	0.810871
0.836069	0.810911
0.836656	0.811314
0.837243	0.811399
0.83783	0.811596
0.838417	0.81162
0.839004	0.809908
0.839591	0.809628
0.840178	0.810096
0.840765	0.810601
0.841352	0.810561
0.841939	0.809912
0.842526	0.808034
0.843113	0.808336
0.8437	0.809403
0.844287	0.80939
0.844874	0.809914
0.845461	0.810185
0.846048	0.810476
0.846635	0.809457
0.847222	0.808233
0.847808	0.807819
0.848395	0.807734
0.848982	0.807287
0.849569	0.808127
0.850156	0.807989
0.850743	0.807475
0.85133	0.806931
0.851917	0.806878
0.852504	0.807151
0.853091	0.808186
0.853678	0.808742
0.854265	0.807892
0.854852	0.806041
0.855439	0.80576
0.856026	0.80553
0.856613	0.807231
0.8572	0.806854
0.857787	0.805019
0.858374	0.804483
0.858961	0.80351
0.859548	0.802589
0.860135	0.803577
0.860722	0.802038
0.861309	0.80243
0.861896	0.801681
0.862483	0.80156
0.86307	0.800486
0.863657	0.800237
0.864244	0.798166
0.864831	0.797841
0.865418	0.797085
0.866005	0.796786
0.866592	0.796176
0.867178	0.795714
0.867765	0.794998
0.868352	0.794765
0.868939	0.794718
0.869526	0.79466
0.870113	0.793626
0.8707	0.792755
0.871287	0.792208
0.871874	0.791191
0.872461	0.791006
0.873048	0.79177
0.873635	0.791982
0.874222	0.791805
0.874809	0.791652
0.875396	0.792017
0.875983	0.79135
0.87657	0.791243
0.877157	0.792797
0.877744	0.794312
0.878331	0.795091
0.878918	0.796283
0.879505	0.795649
0.880092	0.794625
0.880679	0.794629
0.881266	0.794931
0.881853	0.795268
0.88244	0.794421
0.883027	0.793341
0.883614	0.793394
0.884201	0.793103
0.884788	0.793176
0.885375	0.793937
0.885962	0.793409
0.886549	0.793056
0.887136	0.793385
0.887723	0.793453
0.88831	0.792516
0.888897	0.792573
0.889484	0.791394
0.89007	0.790697
0.890657	0.791472
0.891244	0.791358
0.891831	0.790113
0.892418	0.788661
0.893005	0.788187
0.893592	0.788377
0.894179	0.788932
0.894766	0.789316
0.895353	0.78897
0.89594	0.788625
0.896527	0.788895
0.897114	0.790531
0.897701	0.791644
0.898288	0.792023
0.898875	0.792913
0.899462	0.792327
0.900049	0.792113
0.900636	0.792887
0.901223	0.794343
0.90181	0.795025
0.902397	0.796432
0.902984	0.796935
0.903571	0.797092
0.904158	0.79759
0.904745	0.797051
0.905332	0.796615
0.905919	0.795388
0.906506	0.796337
0.907093	0.796429
0.90768	0.795863
0.908267	0.795522
0.908854	0.795693
0.909441	0.796002
0.910027	0.796642
0.910614	0.796406
0.911201	0.795901
0.911788	0.793676
0.912375	0.793937
0.912962	0.794341
0.913549	0.793647
0.914136	0.793909
0.914723	0.792887
0.91531	0.792676
0.915897	0.791428
0.916484	0.789794
0.917071	0.78827
0.917658	0.789125
0.918245	0.78938
0.918832	0.78972
0.919419	0.790153
0.920006	0.791413
0.920593	0.792159
0.92118	0.79125
0.921767	0.790917
0.922354	0.790984
0.922941	0.791421
0.923528	0.791967
0.924115	0.791661
0.924702	0.791613
0.925289	0.791488
0.925876	0.792047
0.926463	0.792879
0.92705	0.792398
0.927637	0.791746
0.928224	0.791815
0.928811	0.791734
0.929398	0.791995
0.929985	0.792118
0.930571	0.791509
0.931158	0.791963
0.931745	0.792725
0.932332	0.791686
0.932919	0.789977
0.933506	0.788982
0.934093	0.787149
0.93468	0.786502
0.935267	0.786988
0.935854	0.787576
0.936441	0.78775
0.937028	0.788976
0.937615	0.788813
0.938202	0.788426
0.938789	0.788349
0.939376	0.78787
0.939963	0.787687
0.94055	0.78722
0.941137	0.786654
0.941724	0.785897
0.942311	0.785461
0.942898	0.785013
0.943485	0.78477
0.944072	0.783905
0.944659	0.783691
0.945246	0.784603
0.945833	0.783291
0.94642	0.782434
0.947007	0.782538
0.947594	0.784187
0.948181	0.785938
0.948768	0.786641
0.949355	0.785641
0.949942	0.785758
0.950529	0.787272
0.951116	0.787876
0.951703	0.785979
0.95229	0.785073
0.952876	0.785248
0.953463	0.785408
0.95405	0.786052
0.954637	0.786765
0.955224	0.788387
0.955811	0.788679
0.956398	0.789534
0.956985	0.790129
0.957572	0.79108
0.958159	0.791303
0.958746	0.79143
0.959333	0.792077
0.95992	0.792205
0.960507	0.793691
0.961094	0.794
0.961681	0.794183
0.962268	0.792509
0.962855	0.791332
0.963442	0.791636
0.964029	0.79065
0.964616	0.789615
0.965203	0.788768
0.96579	0.788623
0.966377	0.788899
0.966964	0.788539
0.967551	0.787197
0.968138	0.785853
0.968725	0.785589
0.969312	0.784347
0.969899	0.784171
0.970486	0.784954
0.971073	0.785012
0.971659	0.784861
0.972246	0.78427
0.972833	0.785347
0.97342	0.78535
0.974007	0.785539
0.974594	0.78511
0.975181	0.784771
0.975768	0.784507
0.976355	0.783965
0.976942	0.785274
0.977529	0.785236
0.978116	0.785979
0.978703	0.787356
0.97929	0.786995
0.979877	0.786753
0.980464	0.786992
0.981051	0.787342
0.981638	0.787576
0.982225	0.788206
[truncated: 40,596 more rows]
